# Supplementary material for: Dissecting intratumoral myeloid cell plasticity by single cell RNA‐seq
Source: Cancer Med. 2019 Apr 29;8(6):3072–85. doi: 10.1002/cam4.2113 (PMC6558497; doi:10.1002/cam4.2113)
Supplement: Supplementary file 2 [file CAM4-8-3072-s002.xlsx]

## Sheet: README
Table S1	Single cell speciman information
Table S2	Quality control
Table S3	Cell type specific markers
Table S4	Hub JUN encompassing genes
Table S5	Differential expressed genes between two subsets of epithelial cells

## Sheet: Table S1
	Table S1. Single cell speciman information
	patient code	cancer type	TNM stage	sex	race	smoking status
	P1	Lung adenocarcinoma	pT1b pN1	Male	Caucasian	former smoker, quit date: 1993
	P2	Lung squamous cell carcinoma	pT2a pN0	Female	Caucasian	former smoker, quit date: Oct. 2017
	P3	Lung adenocarcinoma	pT2a pNx	Female	Caucasian	former smoker
	P4	Lung adenocarcinoma	pT1a pN0	Female	Caucasian	unknown

## Sheet: Table S2
Table S2. Quality control
Patient ID	Tissue type	Sample barcode	Estimated Number of Cells	Mean Reads per Cell	Median Genes per Cell	Number of Reads	Sequencing Saturation	Total Genes Detected	Median UMI Counts per Cell	Second-filtered cell number
P1	Tumor	2017-5258_Tumor_allcells	1861	59411	1342	110565526	0.672	20434	4683	1832
P1	Adjacent normal	2017-5259_Normal_allcells	2502	42577	1002	106530080	0.781	19684	2695	2495
P2	Tumor	2017-5482_Tumor_allcells	1375	82025	1961	112784605	0.71	21407	6493	1304
P2	Adjacent normal	2017-5483_Normal_allcells	1504	74241	2881	111659960	0.433	22681	12051	1409
P3	Tumor	2017_5444_Tumor_allcells	369	297451	3121	109759521	0.788	18747	15758	328
P3	Adjacent normal	2017_5445_normal_allcells	669	154602	1359	103429007	0.935	16867	5404	667
P4	tumor	2017-5488_Tumor_allcells	1485	72288	2342	107348863	0.554	20822	9358	1423
P4	Adjacent normal	2017-5489_Normal_allcells	2048	52870	967	108278241	0.836	19661	2708	2027
		Sum		11813						11485

## Sheet: Table S3
Table S3. Cell type specific markers
Epithelial	Fibroblast	Neutrophils	Monocyte	Macrophages	Dendritic cells	NK cells	B cells	other T cells	T helper cells	CD8 T cells	Cytotoxic cells	MDSC	M1 Macrophages	M2 Macrophages
SFTPB	NRP1	CSF3R	CD14	MARCO	CD209	LOC643313	MS4A1	PRKCQ	ICOS	CD8B	KLRD1	HLA-DRA	CCR7	MRC1
KRT14	TEK	CYP4F3	LAIR2	CXCL5	CCL17	GAGE2	TCL1A	CD3D	LRBA	CD8A	KLRF1	CD14	NOS2	ARG1
KRT17	DDR1	VNN3	G0S2	SCG5	HSD11B1	ZNF747	HLA-DOB	CD3G	ITM2A	PF4	GNLY	FUT4	CD40	CD163
KRT6A	PROCR	FPRL1	VCAN	SULT1C2	CCL13	XCL1	PNOC	CD28	FAM111A	PRR5	CTSW	FCGR3A		PPARG
KRT5	FGFR4	KCNJ15	ASAH1	MSR1	CCL22	XCL2	KIAA0125	LCK	PHF10	SF1	KLRB1	FCGR3B		IFNB2
KRT19	FGFR3	MME	GNLY	CTSK	PPFIBP2	AF107846	CD19	TRAT1	NUP107	LIME1	KLRK1			TREM2
KRT8	FGFR2	IL8RA	S100A8	PTGDS	NPR1	SLC30A5	CR2	BCL11B	SEC24C	DNAJB1	NKG7			CD204
KRT16	KDR	IL8RB	APOBEC3A	COLEC12	CD1B	SGMS1	IGHG1	CD2	NAP1L4	ARHGAP8	GZMH			CD206
KRT18	CD151	FCGR3B	CTSW	GPC4	VASH1	MCM3AP	FCRL2	TRBC1	BATF	GZMM	SIGIRR
KRT6B	S1PR1	DYSF	S100A9	PCOLCE2	F13A1	TBXA2R	BLK	TRAC	ASF1A	SLC16A7	ZBTB16
KRT15	TNFRSF12A	FCAR	TSPAN14	CHIT1	CD1E	CDC5L	COCH	ITM2A	FRYL	SFRS7	RUNX3
KRT6C	NAP1L1	CEACAM3	NAMPT	KAL1	MMP12	LOC730096	OSBPL10	SH2D1A	FUSIP1	APBA2	APOL3
KRTCAP3	OPTN	HIST1H2BC	FCN1	CLEC5A	FABP4	FUT5	IGHA1	CD6	YME1L1	C4orf15	RORA
SFN	CDK7	HPSE	LIPA	ME1	CLEC10A	FGF18	TNFRSF17	CD96	TRA	LEPROTL1	APBA2
EPCAM	SELENBP1	CPPED1	NEAT1	DNASE2B	SYT17	MRC2	ABCB4	NCALD	RPA1	ZFP36L2	WHDC1L1
		CREB5	IL2RB	CCL7	MS4A6A	RP5-886K2.1	BLNK	GIMAP5	UBE2L3	GADD45A	DUSP2
		S100A12	ITGAM	FN1	CTNS	SPN	GLDC	TRA	ANP32B	MYST3	GZMA
		TNFRSF10C	CSF3R	CD163	GUCA1A	PSMD4	MEF2C	CD3E	DDX50	ZEB1
		SLC22A4	DAG1	GM2A	CARD9	PRX	IGHM	SKAP1	C13orf34	ZNF609
		TECPR2	FCGR3A	SCARB2	ABCG2	FZR1	FAM30A		PPP2R5C	C12orf47
		SLC25A37	HLA-DRA	BCAT1	CD1A	ZNF205	SPIB		SLC25A12	THUMPD1
		BST1	FCGR1A	RAI14	PPARG	AL080130	BCL11A		ATF2	VAMP2
		CRISPLD2	FCGA1B	COL8A2	RAP1GAP	ZNF528	GNG7		CD28	ZNF91
		G0S2	FCGR1C	APOE	SLC7A8	MAPRE3	IGKC		GOLGA8A	ZNF22
		SIGLEC5	FCGR1B	CHI3L1	GSTT1	BCL2	CD72		IFNG	TMC6
		CD93	CD33	ATG7	PDXK	NM_017616	MICAL3		LTA	FLT3LG
		MGAM	CD300E	CD84	FZD2	ARL6IP2	BACH2		APBB2	CDKN2AIP
		ALPL	CD300LF	FDX1	CSF1R	PDLIM4	IGL		DOK5	TSC22D3
		FPR1	CD300LB	MS4A4A	HS3ST2	TRPV6	CCR9		IL12RB2	TBCC
		PDE4B	CXCR5	SGMS1	CH25H	LDB3	QRSL1		APOD	RBM3
		LILRB2	DOK1	EMP1	LMAN2L	ADARB1	DTNB		ZBTB32	ABT1
			CSF2RA	CYBB	SLC26A6	SMEK1	HLA-DQA1		CD38	C19orf6
			PLAUR	CD68	BLVRB	TCTN2	SCN3A		CSF2	CAMLG
			TREM1		NUDT9	TINAGL1	SLC15A2		CTLA4	PPP1R2
			ERBB2		PREP	IGFBP5			CD70	AES
			LYZ		TM7SF4	ALDH1B1			DPP4	KLF9
			IL1B		TACSTD2	NCR1			EGFL6	PRF1
			NFKBIA		CD1C	KIR3DL2			BST2
			FOSB		CCL1	SPON2			DUSP5
			KLF6		EBI3	KIR2DL3			LRP8
			SAMHD1		INDO	GZMB			IL22
			SOD2		LAMP3	KIR3DS1			DGKI
					OAS3	KIR3DL1			CCL4
					IL3RA	TCC38			GGT1
						PMEPA1			LRRN3
						IL21R			SYNGR3
						KIR3DL3			ATP9A
						KIR2DS5			BTG3
						KIR2DS2			CMAH
						GTF3C1			HBEGF
						KIR2DS1			SGCB
						S1PR5			PMCH
						DUSP4			AHI1
						RRAD			PTGIS
						PLA2G6			CXCR6
						NIBP			EVI5
						FOXJ1			IL26
						2018-03-06			MB
						MADD			NEIL3
						LPCAT4			GSTA4
						MPPED1			PHEX
						MUC3B			SMAD2
									CENPF
									ANK1
									ADCY1
									LOC728210
									LAIR2
									SNRPD1
									MICAL2
									DHFR
									WDHD1
									BIRC5
									SLC39A14
									HELLS
									LIMA1
									CDC25C
									CDC7
									GATA3

## Sheet: Table S4
Table S4. Hub JUN encompassing genes
Genes
2018-06-01
EGR1
BRD2
SERTAD1
UBB
CD81
DYNLL1
ARL6IP1
SERF2
CSTB
DNAJB4
RHOB
TMSB4X
SERPINH1
FOS
SLC5A3
FTL
STOM
INHBA
S100A13
LGALS3
GPX4
BHLHE41
RGCC
GNAS
GRN
RTN4
RPS27L
DDIT3
TCEB2
PPP1R10
TYROBP
UBL5
TMSB10
ALDH2
DAB2
S100A6
SHFM1
OASL
S100A11
MS4A7
KLF6
COMT
VAMP8
KLF4
NOP10
MRC1
FABP4
CTSZ
SERPING1
NAMPT
PPARG1
INTS6
C1orf162
ANXA1
GLUL
PPARG
LAMTOR1
PLA2G16
VIM
FCGRT
ACP5
COX17
AMIGO2
C1QA
UQCR10
SH3BGRL3
DYNLRB1
EML4
LINC00998
TCEAL4
ERH
SNHG12
CALM1
TRMT112
ARHGAP18
LAMP1
CITED2
SVIL
GLIPR2
C1QB
RND3
HDDC2
GNG5
LMNA
NDUFA1
NDUFS5
CD68
UQCRQ
APOC1
ALOX5
B3GNT5
USMG5
LRP1
C9orf16
PPIC
KCNQ1OT1
MYL6
MCEMP1
NDUFA3
ADAMTSL4
ACOT7
UQCR11
HNMT
NCEH1
SAP18
CCDC88A
GRINA
RMDN3
NEDD8
MARCO
CYB5A
OST4
HEXA
ATP6V1F
GCHFR
GLRX
ATP5J
FABP5
TMEM50A
CD52
APLP2
TIMP2
TFRC
MYEOV2
LPL
RAC1
CXCL16
SMCO4
POLR2L
NDUFB7
OPN3
LPL1
HLA-DPA1
GAA
ATPIF1
SAMHD1
ATP6V0E1
PEBP1
NDUFB2
TMBIM6
ATP6AP1
PSMA7
LY6E
NUCB1
SCP2
PCOLCE2
GPX1
ROMO1
CD59
ARL2
PLA2G15
NDUFB1
ABL2
LSM6
ACTN1
S100A10
ADAM17
NDUFAF3
LGALS3BP
ABCG1
QSOX1
CORO1C
PHLDA3
HSPH1
C1QC
VSIG4
LY6E1
CD74
PNPLA6
DNAJB1

## Sheet: Table S5
Table S5. Differential expressed genes between two subsets of epithelial cells
Gene	pvalue	log2FoldChange	padj
KRT6A	7.24348e-11	-2.82938	8.95801e-07
S100A2	1.72909e-07	-2.53826	0.00213837
GAPDH	5.10442e-13	-2.43622	6.31263e-09
KRT17	2.70436e-09	-2.40306	3.34448e-05
IFI27	1.71053e-13	-2.32967	2.11541e-09
GPNMB	3.40954e-09	-2.15319	4.21658e-05
ALDH3A1	2.80553e-11	-2.11196	3.4696e-07
FXYD3	1.15926e-11	-2.08143	1.43366e-07
NTS	4.57936e-10	-1.98415	5.66329e-06
GPX2	4.92084e-13	-1.95051	6.0856e-09
CES1	1.47613e-09	-1.88922	1.82554e-05
RPL22L1	7.48291e-09	-1.80133	9.25411e-05
CDKN2A	2.18124e-11	-1.7963	2.69754e-07
S100A11	1.09591e-12	-1.7559	1.35532e-08
CSTA	4.3333e-12	-1.66651	5.359e-08
GSTA1	1.49627e-08	-1.59195	0.000185043
ABCC5	1.88959e-09	-1.47132	2.33685e-05
ALDOA	1.24429e-10	-1.39437	1.53881e-06
ISG15	1.04811e-08	-1.30168	0.000129619
PERP	8.16065e-11	-1.3016	1.00923e-06
IGKC	1.09506e-09	-1.25755	1.35427e-05
CSTB	2.19395e-12	-1.24417	2.71326e-08
UBE2L3	2.05614e-10	-1.24148	2.54283e-06
MRPL40	2.407e-09	-1.19445	2.97673e-05
NQO1	1.7479e-09	-1.17911	2.16163e-05
IFI6	4.2803e-09	-1.17579	5.29344e-05
FTH1	3.11845e-09	-1.17378	3.85659e-05
PARL	1.53974e-12	-1.14254	1.9042e-08
PRDX1	3.549e-08	-1.13544	0.000438905
LAMTOR4	1.31771e-07	-1.12745	0.00162962
NDUFB5	1.633e-10	-1.10978	2.01953e-06
IGFBP2	4.31729e-09	-1.10848	5.33919e-05
SLC25A5	4.2679e-07	-1.06579	0.00527811
RPL18A	3.90267e-11	-1.06124	4.82643e-07
DNAJC19	6.94491e-07	-1.04916	0.00858877
MT2A	1.17929e-08	-1.04471	0.000145843
TPI1	1.01588e-08	-1.0305	0.000125634
TXN	1.39176e-06	-1.01227	0.0172119
RPS7	5.48957e-07	-1.00761	0.00678896
B2M	5.14194e-09	-1.00351	6.35903e-05
RND1	5.55187e-07	1.00106	0.006866
STEAP4	3.79214e-09	1.01617	4.68974e-05
JUN	1.19503e-08	1.0398	0.000147789
B3GNT7	2.29428e-07	1.04297	0.00283734
TMPRSS2	2.60004e-12	1.05342	3.21547e-08
ELF3	5.02212e-07	1.05777	0.00621085
S100A13	5.1073e-09	1.05946	6.3162e-05
GLS	4.47962e-07	1.07608	0.00553995
MALL	1.98069e-09	1.08244	2.44952e-05
MS4A15	2.70436e-09	1.10573	3.34448e-05
RNASE1	1.68222e-07	1.11535	0.0020804
SLC5A3	5.20146e-07	1.11603	0.00643264
SERPINH1	1.41031e-07	1.11759	0.00174412
CPM	4.72528e-10	1.12082	5.84376e-06
C16orf89	2.10357e-10	1.12527	2.60148e-06
ICAM1	6.42733e-11	1.13775	7.94868e-07
SUSD2	1.05294e-10	1.14951	1.30217e-06
HLA-DRB1	1.30915e-07	1.1735	0.00161903
DUSP1	3.17149e-11	1.18097	3.92218e-07
CIT	6.63839e-11	1.19434	8.2097e-07
SOX4	3.47569e-07	1.21241	0.00429839
RHOB	2.67971e-12	1.21346	3.314e-08
TSPAN4	8.73182e-10	1.21734	1.07986e-05
GPRC5A	6.07747e-09	1.23105	7.516e-05
NEAT1	1.23008e-10	1.2384	1.52124e-06
GEM	4.66888e-12	1.23936	5.77401e-08
TRAM1	4.10875e-09	1.25067	5.08129e-05
C8orf4	3.63278e-08	1.25991	0.000449265
AQP3	7.72196e-14	1.27777	9.54975e-10
MALAT1	2.51488e-14	1.29975	3.11015e-10
SFTA3	1.17332e-12	1.37306	1.45104e-08
PIGR	3.85631e-08	1.4505	0.00047691
SLC34A2	1.33883e-10	1.51142	1.65573e-06
CEACAM6	2.62961e-07	1.56565	0.00325204
HSPA1A	9.2643e-14	1.6265	1.14572e-09
HSPA6	1.02052e-07	1.62716	0.00126207
ADGRF5	4.11019e-16	1.69561	5.08307e-12
SCGB3A2	8.18939e-16	1.78353	1.01278e-11
SPINK1	6.0468e-12	1.94645	7.47808e-08
SFTA2	1.21227e-15	2.00562	1.49921e-11
SFTPB	7.95638e-13	2.1645	9.83966e-09
HOPX	2.06045e-14	2.18665	2.54815e-10
NAPSA	6.50936e-16	2.45011	8.05012e-12
